# Supplementary material for: Engineered Human Monoclonal scFv to Receptor Binding Domain of Ebolavirus
Source: Vaccines (Basel). 2021 May 4;9(5):457. doi: 10.3390/vaccines9050457 (PMC8147973; doi:10.3390/vaccines9050457)
Supplement: Supplementary file 1 [file vaccines-09-00457-s001.zip]

Archive with 1 entries (1 files):
- vaccines-1189752-supplementary.pdf
